# Supplementary material for: Prevalence and Predictors of Iron Deficiency at Hospital Discharge in Very-Low-Birth-Weight Infants: A Prospective Single-Center Observational Study Using RET-He and Serum Ferritin
Source: Children (Basel). 2026 Jun 13;13(6):817. doi: 10.3390/children13060817 (PMC13297462; doi:10.3390/children13060817)
Supplement: Supplementary file 1 [file children-13-00817-s001.zip]

Archive with 1 entries (1 files):
- children-4338282-supplementary.pdf
